# Supplementary material for: Evaluation of Functional Recovery in Rats After Median Nerve Resection and Autograft Repair Using Computerized Gait Analysis
Source: Front Neurosci. 2021 Jan 21;14:593545. doi: 10.3389/fnins.2020.593545 (PMC7859340; doi:10.3389/fnins.2020.593545)
Supplement: Supplementary file 3 [file Table_3.XLSX]

## Sheet: Sheet1
Supplementary Table 3 – Correlation analysis of functional evaluation methods (CatWalk gait analysis and grasping strength measurements) by calculation of the Pearson correlation coefficient. Correlation coefficients with Significant p-values (<0.05) are marked in bold.
Correlation Analysis
		Mean Grasping Strength	Maximum Grasping Strength	Print Area (RF/RH)	Print Area (RF/LF)	Print Length (RF/RH)	Print Length (RF/LF)	Print Width (RF/RH)	Print Width (RF/LF)	Base of Support Front Paws	Base of Support Hind Paws	Base of Support Front Paws / Hind Paws	Swing Speed (RF/RH)	Swing Speed (RF/LF)	Mean Paw Print Intensity (RF/RH)	Mean Paw Print Intensity (RF/LF)	Duty Cycle (RF/RH)	Duty Cycle (RF/LF)	Swing Time (RF/RH)	Swing Time (RF/LF)	Stand Index (RF/RH)	Stand Index (RF/LF)	External Paw Rotation (RF)
Mean Grasping Strength	pcc	1	,968**	,572**	-0.228553	,531**	0.0208973	0.293117	-0.215685	-0.214328	-,426**	0.165634	,458**	0.020197	0.130568	-0.162161	-0.195757	,376*	-,362*	0.0964173	-0.281563	0.208814	-,391*
	p (two-tailed)		1.05656e-25	7.69262e-05	0.145437	0.000300167	0.895493	0.0595786	0.170119	0.172887	0.00489495	0.2945	0.00226631	0.898977	0.409839	0.304883	0.21408	0.0141017	0.0183587	0.543575	0.0708546	0.184471	0.0103708
Maximum Grasping Strength	pcc	,968**	1	,563**	-0.160041	,495**	0.0555345	,314*	-0.151178	-0.231672	-,408**	0.144054	,458**	0.0461985	0.13792	-0.193856	-0.157898	,396**	-,355*	0.0631437	-0.238045	0.214139	-,310*
	p (two-tailed)	1.05656e-25		0.000102736	0.311333	0.000861562	0.726854	0.0429259	0.339231	0.139872	0.0073922	0.362736	0.0022729	0.771418	0.38374	0.21865	0.317943	0.00949455	0.0209895	0.691172	0.128997	0.173276	0.0458627
Print Area (RF/RH)	pcc	,572**	,563**	1	-0.111892	,589**	0.0641976	,634**	-0.106749	0.0309084	-0.158194	0.133612	,524**	0.0142684	,484**	0.0456627	-0.204481	,426**	-,483**	0.182862	-,592**	0.0431206	-0.0272081
	p (two-tailed)	7.69262e-05	0.000102736		0.48051	4.06082e-05	0.68628	6.45953e-06	0.501034	0.845933	0.317025	0.398914	0.000373002	0.928539	0.00116762	0.774	0.193953	0.00487561	0.00120812	0.246407	3.63442e-05	0.786279	0.864193
Print Area (RF/LF)	pcc	-0.228553	-0.160041	-0.111892	1	-,472**	,625**	0.189399	,805**	-0.0207301	,670**	-,545**	-0.266809	,371*	0.143961	0.289891	,423**	-0.225137	0.22501	-,466**	0.275028	-,613**	0.0539843
	p (two-tailed)	0.145437	0.311333	0.48051		0.00158006	9.72094e-06	0.229629	1.29087e-10	0.896324	1.19853e-06	0.000192937	0.0876265	0.0156951	0.363049	0.0625718	0.00529263	0.151715	0.151952	0.00185856	0.0779397	1.6055e-05	0.734197
Print Length (RF/RH)	pcc	,531**	,495**	,589**	-,472**	1	0.00604183	0.287525	-,344*	-,312*	-,574**	0.194212	,817**	0.174925	0.0128936	-,418**	-0.0335034	,720**	-,787**	-0.0121164	-,371*	,371*	-0.0850325
	p (two-tailed)	0.000300167	0.000861562	4.06082e-05	0.00158006		0.969708	0.0648428	0.0256217	0.0439904	7.16407e-05	0.217789	4.23455e-11	0.267861	0.935409	0.00587195	0.833173	7.78205e-08	6.35049e-10	0.939295	0.0154376	0.0155379	0.592363
Print Length (RF/LF)	pcc	0.0208973	0.0555345	0.0641976	,625**	0.00604183	1	0.0655509	,462**	-0.0453745	,362*	-,306*	0.0888397	,679**	-0.0526859	-0.0785382	,672**	0.0767774	-0.0887767	-,655**	0.263695	-0.240315	0.00616987
	p (two-tailed)	0.895493	0.726854	0.68628	9.72094e-06	0.969708		0.680016	0.00207883	0.775389	0.0184705	0.0487647	0.575834	7.65593e-07	0.740365	0.621031	1.10256e-06	0.628902	0.576106	2.574e-06	0.0915308	0.12528	0.969067
Print Width (RF/RH)	pcc	0.293117	,314*	,634**	0.189399	0.287525	0.0655509	1	0.27541	-0.077239	-0.00804262	-0.0737921	,417**	-0.0565337	0.156718	-0.0775921	-0.198463	,322*	-,371*	0.181152	-0.0930792	-0.103553	-,313*
	p (two-tailed)	0.0595786	0.0429259	6.45953e-06	0.229629	0.0648428	0.680016		0.0775105	0.626835	0.959684	0.64234	0.00596528	0.722134	0.321619	0.625255	0.207687	0.0373175	0.0155047	0.250928	0.557679	0.514013	0.0432959
Print Width (RF/LF)	pcc	-0.215685	-0.151178	-0.106749	,805**	-,344*	,462**	0.27541	1	-0.188768	,492**	-,541**	-0.093412	,386*	0.0195217	0.106157	,352*	-0.0864055	0.0608115	-,409**	0.24787	-,440**	0.0107677
	p (two-tailed)	0.170119	0.339231	0.501034	1.29087e-10	0.0256217	0.00207883	0.0775105		0.231214	0.00093989	0.000217965	0.556265	0.0115089	0.902338	0.503427	0.0222363	0.586378	0.702043	0.00711877	0.113487	0.00352182	0.946041
Base of Support Front Paws	pcc	-0.214328	-0.231672	0.0309084	-0.0207301	-,312*	-0.0453745	-0.077239	-0.188768	1	0.245563	,638**	-0.218318	-0.184908	0.0797713	0.182028	-0.0627193	-0.193721	0.20694	0.199314	0.0126094	-0.0812245	0.246269
	p (two-tailed)	0.172887	0.139872	0.845933	0.896324	0.0439904	0.775389	0.626835	0.231214		0.116995	5.6065e-06	0.164837	0.24107	0.615543	0.248604	0.693145	0.218977	0.188531	0.205707	0.93683	0.609102	0.115913
Base of Support Hind Paws	pcc	-,426**	-,408**	-0.158194	,670**	-,574**	,362*	-0.00804262	,492**	0.245563	1	-,583**	-,564**	0.0421168	,329*	,596**	0.125178	-,555**	,516**	-0.12983	0.00105599	-,659**	0.0438547
	p (two-tailed)	0.00489495	0.0073922	0.317025	1.19853e-06	7.16407e-05	0.0184705	0.959684	0.00093989	0.116995		5.13384e-05	0.000100071	0.791142	0.0331676	3.15566e-05	0.4296	0.00013561	0.000464455	0.412513	0.994704	2.1175e-06	0.782727
Base of Support Front Paws / Hind Paws	pcc	0.165634	0.144054	0.133612	-,545**	0.194212	-,306*	-0.0737921	-,541**	,638**	-,583**	1	0.290982	-0.14743	-0.199603	-,342*	-0.11351	,310*	-0.257589	0.22641	0.0413468	,470**	0.17677
	p (two-tailed)	0.2945	0.362736	0.398914	0.000192937	0.217789	0.0487647	0.64234	0.000217965	5.6065e-06	5.13384e-05		0.0615468	0.351479	0.205036	0.026605	0.474148	0.0458968	0.0995765	0.149352	0.794877	0.00167646	0.262767
Swing Speed (RF/RH)	pcc	,458**	,458**	,524**	-0.266809	,817**	0.0888397	,417**	-0.093412	-0.218318	-,564**	0.290982	1	,405**	-0.0957695	-,465**	0.204311	,945**	-,972**	-0.24835	-0.0935836	,376*	-0.0413904
	p (two-tailed)	0.00226631	0.0022729	0.000373002	0.0876265	4.23455e-11	0.575834	0.00596528	0.556265	0.164837	0.000100071	0.0615468		0.00783598	0.546298	0.00191965	0.194332	5.38151e-21	1.06519e-26	0.112767	0.555537	0.0140243	0.794665
Swing Speed (RF/LF)	pcc	0.020197	0.0461985	0.0142684	,371*	0.174925	,679**	-0.0565337	,386*	-0.184908	0.0421168	-0.14743	,405**	1	-0.148455	-0.209968	,908**	,385*	-,398**	-,939**	0.201456	-0.00166542	0.138182
	p (two-tailed)	0.898977	0.771418	0.928539	0.0156951	0.267861	7.65593e-07	0.722134	0.0115089	0.24107	0.791142	0.351479	0.00783598		0.348101	0.182002	1.01224e-16	0.0118663	0.00896406	3.9392e-20	0.200776	0.991648	0.38283
Mean Paw Print Intensity (RF/RH)	pcc	0.130568	0.13792	,484**	0.143961	0.0128936	-0.0526859	0.156718	0.0195217	0.0797713	,329*	-0.199603	-0.0957695	-0.148455	1	,652**	-0.245648	-0.0633402	0.0856919	0.156636	-,472**	-0.124791	0.0626696
	p (two-tailed)	0.409839	0.38374	0.00116762	0.363049	0.935409	0.740365	0.321619	0.902338	0.615543	0.0331676	0.205036	0.546298	0.348101		2.85533e-06	0.116865	0.690259	0.589486	0.321873	0.00158237	0.431037	0.693377
Mean Paw Print Intensity (RF/LF)	pcc	-0.162161	-0.193856	0.0456627	0.289891	-,418**	-0.0785382	-0.0775921	0.106157	0.182028	,596**	-,342*	-,465**	-0.209968	,652**	1	-0.219447	-,434**	,391*	0.180487	-,372*	-,511**	0.166564
	p (two-tailed)	0.304883	0.21865	0.774	0.0625718	0.00587195	0.621031	0.625255	0.503427	0.248604	3.15566e-05	0.026605	0.00191965	0.182002	2.85533e-06		0.162609	0.00407008	0.0103868	0.2527	0.0152066	0.00054636	0.291761
Duty Cycle (RF/RH)	pcc	-0.195757	-0.157898	-0.204481	,423**	-0.0335034	,672**	-0.198463	,352*	-0.0627193	0.125178	-0.11351	0.204311	,908**	-0.245648	-0.219447	1	0.266399	-0.223688	-,928**	,360*	-0.0748133	0.188096
	p (two-tailed)	0.21408	0.317943	0.193953	0.00529263	0.833173	1.10256e-06	0.207687	0.0222363	0.693145	0.4296	0.474148	0.194332	1.01224e-16	0.116865	0.162609		0.0881321	0.154436	1.03808e-18	0.0191967	0.63773	0.232909
Duty Cycle (RF/LF)	pcc	,376*	,396**	,426**	-0.225137	,720**	0.0767774	,322*	-0.0864055	-0.193721	-,555**	,310*	,945**	,385*	-0.0633402	-,434**	0.266399	1	-,946**	-0.290928	-0.0527496	,348*	0.0533041
	p (two-tailed)	0.0141017	0.00949455	0.00487561	0.151715	7.78205e-08	0.628902	0.0373175	0.586378	0.218977	0.00013561	0.0458968	5.38151e-21	0.0118663	0.690259	0.00407008	0.0881321		3.33412e-21	0.0615963	0.740062	0.0240747	0.737427
Swing Time (RF/RH)	pcc	-,362*	-,355*	-,483**	0.22501	-,787**	-0.0887767	-,371*	0.0608115	0.20694	,516**	-0.257589	-,972**	-,398**	0.0856919	,391*	-0.223688	-,946**	1	0.267294	0.110373	-0.26145	-0.0530425
	p (two-tailed)	0.0183587	0.0209895	0.00120812	0.151952	6.35049e-10	0.576106	0.0155047	0.702043	0.188531	0.000464455	0.0995765	1.06519e-26	0.00896406	0.589486	0.0103868	0.154436	3.33412e-21		0.0870301	0.486527	0.0944279	0.73867
Swing Time (RF/LF)	pcc	0.0964173	0.0631437	0.182862	-,466**	-0.0121164	-,655**	0.181152	-,409**	0.199314	-0.12983	0.22641	-0.24835	-,939**	0.156636	0.180487	-,928**	-0.290928	0.267294	1	-,355*	0.0558213	-0.0918756
	p (two-tailed)	0.543575	0.691172	0.246407	0.00185856	0.939295	2.574e-06	0.250928	0.00711877	0.205707	0.412513	0.149352	0.112767	3.9392e-20	0.321873	0.2527	1.03808e-18	0.0615963	0.0870301		0.0210392	0.725498	0.562806
Stand Index (RF/RH)	pcc	-0.281563	-0.238045	-,592**	0.275028	-,371*	0.263695	-0.0930792	0.24787	0.0126094	0.00105599	0.0413468	-0.0935836	0.201456	-,472**	-,372*	,360*	-0.0527496	0.110373	-,355*	1	0.206953	-0.201955
	p (two-tailed)	0.0708546	0.128997	3.63442e-05	0.0779397	0.0154376	0.0915308	0.557679	0.113487	0.93683	0.994704	0.794877	0.555537	0.200776	0.00158237	0.0152066	0.0191967	0.740062	0.486527	0.0210392		0.188503	0.199639
Stand Index (RF/LF)	pcc	0.208814	0.214139	0.0431206	-,613**	,371*	-0.240315	-0.103553	-,440**	-0.0812245	-,659**	,470**	,376*	-0.00166542	-0.124791	-,511**	-0.0748133	,348*	-0.26145	0.0558213	0.206953	1	-0.0754195
	p (two-tailed)	0.184471	0.173276	0.786279	1.6055e-05	0.0155379	0.12528	0.514013	0.00352182	0.609102	2.1175e-06	0.00167646	0.0140243	0.991648	0.431037	0.00054636	0.63773	0.0240747	0.0944279	0.725498	0.188503		0.635
External Paw Rotation (RF)	pcc	-,391*	-,310*	-0.0272081	0.0539843	-0.0850325	0.00616987	-,313*	0.0107677	0.246269	0.0438547	0.17677	-0.0413904	0.138182	0.0626696	0.166564	0.188096	0.0533041	-0.0530425	-0.0918756	-0.201955	-0.0754195	1
	p (two-tailed)	0.0103708	0.0458627	0.864193	0.734197	0.592363	0.969067	0.0432959	0.946041	0.115913	0.782727	0.262767	0.794665	0.38283	0.693377	0.291761	0.232909	0.737427	0.73867	0.562806	0.199639	0.635
