# Supplementary material for: Evaluation of Functional Recovery in Rats After Median Nerve Resection and Autograft Repair Using Computerized Gait Analysis
Source: Front Neurosci. 2021 Jan 21;14:593545. doi: 10.3389/fnins.2020.593545 (PMC7859340; doi:10.3389/fnins.2020.593545)
Supplement: Supplementary file 4 [file Table_4.XLSX]

## Sheet: Sheet1
Supplementary Table 4 – Correlation heat map of functional evaluation methods (CatWalk gait analysis and grasping strength measurements). The colors indicate the direction of the Pearson correlation coefficient. The intensities of the colors indicate the magnitude of the Pearson correlation coefficient.
	Mean Grasping Strength	Maximum Grasping Strength	Print Area (RF/RH)	Print Area (RF/LF)	Print Length (RF/RH)	Print Length (RF/LF)	Print Width (RF/RH)	Print Width (RF/LF)	Base of Support Front Paws	Base of Support Hind Paws	Base of Support Front Paws / Hind Paws	Swing Speed (RF/RH)	Swing Speed (RF/LF)	Mean Paw Print Intensity (RF/RH)	Mean Paw Print Intensity (RF/LF)	Duty Cycle (RF/RH)	Duty Cycle (RF/LF)	Swing Time (RF/RH)	Swing Time (RF/LF)	Stand Index (RF/RH)	Stand Index (RF/LF)	External Paw Rotation (RF)
Mean Grasping Strength	1	0.968265	0.571574	-0.228553	0.530659	0.0208973	0.293117	-0.215685	-0.214328	-0.426135	0.165634	0.458393	0.020197	0.130568	-0.162161	0.376091	-0.195757	-0.362366	0.0964173	-0.281563	0.208814	-0.391405
Maximum Grasping Strength	0.968265	1	0.563315	-0.160041	0.494946	0.0555345	0.313904	-0.151178	-0.231672	-0.40751	0.144054	0.458277	0.0461985	0.13792	-0.193856	0.395679	-0.157898	-0.355177	0.0631437	-0.238045	0.214139	-0.309813
Print Area (RF/RH)	0.571574	0.563315	1	-0.111892	0.589064	0.0641976	0.634331	-0.106749	0.0309084	-0.158194	0.133612	0.523615	0.0142684	0.483885	0.0456627	0.426309	-0.204481	-0.48262	0.182862	-0.592002	0.0431206	-0.0272081
Print Area (RF/LF)	-0.228553	-0.160041	-0.111892	1	-0.472498	0.624859	0.189399	0.805157	-0.0207301	0.670284	-0.54453	-0.266809	0.370589	0.143961	0.289891	-0.225137	0.422684	0.22501	-0.466223	0.275028	-0.612787	0.0539843
Print Length (RF/RH)	0.530659	0.494946	0.589064	-0.472498	1	0.00604183	0.287525	-0.344179	-0.312396	-0.573573	0.194212	0.816775	0.174925	0.0128936	-0.418039	0.719787	-0.0335034	-0.787092	-0.0121164	-0.371445	0.37111	-0.0850325
Print Length (RF/LF)	0.0208973	0.0555345	0.0641976	0.624859	0.00604183	1	0.0655509	0.461824	-0.0453745	0.362043	-0.305974	0.0888397	0.679092	-0.0526859	-0.0785382	0.0767774	0.671947	-0.0887767	-0.654553	0.263695	-0.240315	0.00616987
Print Width (RF/RH)	0.293117	0.313904	0.634331	0.189399	0.287525	0.0655509	1	0.27541	-0.077239	-0.00804262	-0.0737921	0.417328	-0.0565337	0.156718	-0.0775921	0.322396	-0.198463	-0.371221	0.181152	-0.0930792	-0.103553	-0.313377
Print Width (RF/LF)	-0.215685	-0.151178	-0.106749	0.805157	-0.344179	0.461824	0.27541	1	-0.188768	0.491818	-0.540762	-0.093412	0.386294	0.0195217	0.106157	-0.0864055	0.352032	0.0608115	-0.409256	0.24787	-0.440306	0.0107677
Base of Support Front Paws	-0.214328	-0.231672	0.0309084	-0.0207301	-0.312396	-0.0453745	-0.077239	-0.188768	1	0.245563	0.637541	-0.218318	-0.184908	0.0797713	0.182028	-0.193721	-0.0627193	0.20694	0.199314	0.0126094	-0.0812245	0.246269
Base of Support Hind Paws	-0.426135	-0.40751	-0.158194	0.670284	-0.573573	0.362043	-0.00804262	0.491818	0.245563	1	-0.582761	-0.564074	0.0421168	0.329381	0.5957	-0.555177	0.125178	0.516346	-0.12983	0.00105599	-0.658659	0.0438547
Base of Support Front Paws / Hind Paws	0.165634	0.144054	0.133612	-0.54453	0.194212	-0.305974	-0.0737921	-0.540762	0.637541	-0.582761	1	0.290982	-0.14743	-0.199603	-0.34206	0.309767	-0.11351	-0.257589	0.22641	0.0413468	0.470223	0.17677
Swing Speed (RF/RH)	0.458393	0.458277	0.523615	-0.266809	0.816775	0.0888397	0.417328	-0.093412	-0.218318	-0.564074	0.290982	1	0.404791	-0.0957695	-0.464959	0.944846	0.204311	-0.97175	-0.24835	-0.0935836	0.376372	-0.0413904
Swing Speed (RF/LF)	0.020197	0.0461985	0.0142684	0.370589	0.174925	0.679092	-0.0565337	0.386294	-0.184908	0.0421168	-0.14743	0.404791	1	-0.148455	-0.209968	0.384778	0.908221	-0.398433	-0.938905	0.201456	-0.00166542	0.138182
Mean Paw Print Intensity (RF/RH)	0.130568	0.13792	0.483885	0.143961	0.0128936	-0.0526859	0.156718	0.0195217	0.0797713	0.329381	-0.199603	-0.0957695	-0.148455	1	0.652346	-0.0633402	-0.245648	0.0856919	0.156636	-0.472442	-0.124791	0.0626696
Mean Paw Print Intensity (RF/LF)	-0.162161	-0.193856	0.0456627	0.289891	-0.418039	-0.0785382	-0.0775921	0.106157	0.182028	0.5957	-0.34206	-0.464959	-0.209968	0.652346	1	-0.434152	-0.219447	0.39133	0.180487	-0.372224	-0.510855	0.166564
Duty Cycle (RF/RH)	0.376091	0.395679	0.426309	-0.225137	0.719787	0.0767774	0.322396	-0.0864055	-0.193721	-0.555177	0.309767	0.944846	0.384778	-0.0633402	-0.434152	1	0.266399	-0.946184	-0.290928	-0.0527496	0.347653	0.0533041
Duty Cycle (RF/LF)	-0.195757	-0.157898	-0.204481	0.422684	-0.0335034	0.671947	-0.198463	0.352032	-0.0627193	0.125178	-0.11351	0.204311	0.908221	-0.245648	-0.219447	0.266399	1	-0.223688	-0.927669	0.359987	-0.0748133	0.188096
Swing Time (RF/RH)	-0.362366	-0.355177	-0.48262	0.22501	-0.787092	-0.0887767	-0.371221	0.0608115	0.20694	0.516346	-0.257589	-0.97175	-0.398433	0.0856919	0.39133	-0.946184	-0.223688	1	0.267294	0.110373	-0.26145	-0.0530425
Swing Time (RF/LF)	0.0964173	0.0631437	0.182862	-0.466223	-0.0121164	-0.654553	0.181152	-0.409256	0.199314	-0.12983	0.22641	-0.24835	-0.938905	0.156636	0.180487	-0.290928	-0.927669	0.267294	1	-0.355049	0.0558213	-0.0918756
Stand Index (RF/RH)	-0.281563	-0.238045	-0.592002	0.275028	-0.371445	0.263695	-0.0930792	0.24787	0.0126094	0.00105599	0.0413468	-0.0935836	0.201456	-0.472442	-0.372224	-0.0527496	0.359987	0.110373	-0.355049	1	0.206953	-0.201955
Stand Index (RF/LF)	0.208814	0.214139	0.0431206	-0.612787	0.37111	-0.240315	-0.103553	-0.440306	-0.0812245	-0.658659	0.470223	0.376372	-0.00166542	-0.124791	-0.510855	0.347653	-0.0748133	-0.26145	0.0558213	0.206953	1	-0.0754195
External Paw Rotation (RF)	-0.391405	-0.309813	-0.0272081	0.0539843	-0.0850325	0.00616987	-0.313377	0.0107677	0.246269	0.0438547	0.17677	-0.0413904	0.138182	0.0626696	0.166564	0.0533041	0.188096	-0.0530425	-0.0918756	-0.201955	-0.0754195	1
Pearson Correlation Coefficient
